# Supplementary material for: Th17 Polarization under Hypoxia Results in Increased IL-10 Production in a Pathogen-Independent Manner
Source: Front Immunol. 2017 Jun 19;8:698. doi: 10.3389/fimmu.2017.00698 (PMC5474482; doi:10.3389/fimmu.2017.00698)
Supplement: Table S2 — Pathways altered in Th17 cells under 1% oxygen. [file Table_2.XLSX]

## Sheet: Sheet0
Supplementary table S2. Pathways altered in Th17 cells under 1% oxygen
Ingenuity Canonical Pathways	-log(p-value)	Downregulated	Upregulated	No overlap with dataset	Molecules
Protein Ubiquitination Pathway	4,34E00	22/224 (10%)	7/224 (3%)	195/224 (87%)	PSMB6,ANAPC4,PSMD7,MED20,TAP1,PSME2,ODF1,BIRC3,DNAJC24,PSMC4,DNAJB2,SKP1,UBE2A,PSMA5,UBE2L3,DNAJC10,HSCB,UBE2G1,PSMC2,USP39,UBE2L6,DNAJC18,USP12,UBE2J2,PSMC5,DNAJB11,USP38,PSMB9,PSMB8
Pentose Phosphate Pathway	2,94E00	3/9 (33%)	1/9 (11%)	5/9 (56%)	PGD,G6PD,H6PD,TALDO1
Oxidative Phosphorylation	2,39E00	12/86 (14%)	0/86 (0%)	74/86 (86%)	SDHB,NDUFS7,COX5A,NDUFA12,NDUFA6,NDUFA3,NDUFA1,UQCRFS1,NDUFA2,ATP5B,NDUFS1,COX6C
AMPK Signaling	1,95E00	11/146 (8%)	5/146 (3%)	130/146 (89%)	PPM1G,STRADA,MTOR,PIK3R6,CAB39,PPP2R4,CPT1A,AK2,PIK3CD,BRD7,GYS1,MAPK1,PPP2CB,TSC1,PRKAB2,PPP2CA
TNFR1 Signaling	1,83E00	3/45 (7%)	4/45 (9%)	38/45 (84%)	JUN,CHUK,TNFAIP3,NFKBIB,PAK4,BIRC3,CASP6
Antiproliferative Role of TOB in T Cell Signaling	1,8E00	3/26 (12%)	2/26 (8%)	21/26 (81%)	TGFB3,TGFBR2,TOB1,SKP1,MAPK1
phagosome maturation	1,68E00	6/94 (6%)	5/94 (5%)	83/94 (88%)	VPS37C,DYNLRB1,LAMP1,DYNC1H1,ATP6V0A4,TUBB2B,VPS41,TAP1,ATP6V1E1,ATP6V0B,GOSR2
TNFR2 Signaling	1,67E00	2/28 (7%)	3/28 (11%)	23/28 (82%)	JUN,CHUK,TNFAIP3,NFKBIB,BIRC3
Gα12/13 Signaling	1,65E00	5/95 (5%)	6/95 (6%)	84/95 (88%)	JUN,PIK3R6,PIK3CD,CHUK,NFKBIB,MAPK1,MAPK7,MYL6B,CDH1,CDH3,VAV1
Cell Cycle Regulation by BTG Family Proteins	1,55E00	4/30 (13%)	1/30 (3%)	25/30 (83%)	E2F4,E2F5,PPP2R4,PPP2CB,PPP2CA
Glutaryl-CoA Degradation	1,53E00	2/12 (17%)	1/12 (8%)	9/12 (75%)	HSD17B10,HSD17B4,HADHB
Signaling by Rho Family GTPases	1,52E00	7/177 (4%)	10/177 (6%)	160/177 (90%)	JUN,ARHGEF3,GNA11,PIK3R6,PARD6A,ARHGEF10,EZR,MYL6B,WIPF1,CDH3,ARPC1B,ARHGEF5,PIK3CD,WASF3,MAPK1,CDH1,PAK4
Regulation of IL-2 Expression in Activated and Anergic T Lymphocytes	1,52E00	6/75 (8%)	3/75 (4%)	66/75 (88%)	JUN,TGFB3,TGFBR2,CHUK,CALM1 (includes others),TOB1,NFKBIB,MAPK1,VAV1
Adenine and Adenosine Salvage III	1,52E00	2/5 (40%)	0/5 (0%)	3/5 (60%)	ADA,PNP
Purine Ribonucleosides Degradation to Ribose-1-phosphate	1,52E00	2/5 (40%)	0/5 (0%)	3/5 (60%)	ADA,PNP
Interferon Signaling	1,44E00	5/32 (16%)	0/32 (0%)	27/32 (84%)	MX1,IFI35,TAP1,BAK1,PSMB8
PI3K/AKT Signaling	1,32E00	8/107 (7%)	3/107 (3%)	96/107 (90%)	MTOR,PIK3CD,CHUK,GYS1,PPP2R4,NFKBIB,PPP2CB,MAPK1,LIMS1,TSC1,PPP2CA
Fatty Acid β-oxidation I	1,32E00	3/24 (13%)	1/24 (4%)	20/24 (83%)	HSD17B10,HSD17B4,ACSL3,HADHB
RAN Signaling	1,27E00	3/15 (20%)	0/15 (0%)	12/15 (80%)	KPNA1,RANGAP1,KPNA2
Xanthine and Xanthosine Salvage	1,23E00	1/1 (100%)	0/1 (0%)	0/1 (0%)	PNP
GDP-L-fucose Biosynthesis I (from GDP-D-mannose)	1,23E00	1/1 (100%)	0/1 (0%)	0/1 (0%)	TSTA3
NRF2-mediated Oxidative Stress Response	1,21E00	6/152 (4%)	8/152 (5%)	138/152 (91%)	JUN,HACD3,PIK3R6,DNAJC10,TXNRD1,SCARB1,MAFF,AKR7A2,DNAJB2,PIK3CD,DNAJC18,MAPK1,DNAJB11,MAPK7
IL-10 Signaling	1,19E00	3/61 (5%)	4/61 (7%)	54/61 (89%)	JUN,CHUK,ARG2,NFKBIB,MAPK1,IL1RAP,IL1R2
PPARα/RXRα Activation	1,18E00	4/140 (3%)	9/140 (6%)	127/140 (91%)	JUN,TGFB3,GNA11,CHUK,ADCY7,IL1R2,TGFBR2,ACOX1,NFKBIB,MAPK1,IL1RAP,MED12,PRKAB2
Wnt/β-catenin Signaling	1,15E00	4/128 (3%)	8/128 (6%)	116/128 (91%)	JUN,PPARD,TGFB3,TGFBR2,WNT10A,TLE3,PPP2R4,PPP2CB,CSNK1G2,CDH1,CDH3,PPP2CA
Tryptophan Degradation III (Eukaryotic)	1,14E00	2/17 (12%)	1/17 (6%)	14/17 (82%)	HSD17B10,HSD17B4,HADHB
Ketogenesis	1,12E00	0/8 (0%)	2/8 (25%)	6/8 (75%)	HMGCL,HADHB
PPAR Signaling	1,1E00	3/77 (4%)	5/77 (6%)	69/77 (90%)	JUN,PPARD,CHUK,NFKBIB,MAPK1,IL1RAP,IL1R2,PPARG
Cyclins and Cell Cycle Regulation	1,02E00	5/67 (7%)	2/67 (3%)	60/67 (90%)	E2F4,TGFB3,E2F5,PPP2R4,SKP1,PPP2CB,PPP2CA
Antigen Presentation Pathway	9,81E-01	4/31 (13%)	0/31 (0%)	27/31 (87%)	PSMB6,TAP1,PSMB9,PSMB8
autophagy	9,81E-01	2/31 (6%)	2/31 (6%)	27/31 (87%)	LAMP1,MTOR,VPS41,ATG12
Ethanol Degradation II	9,66E-01	2/20 (10%)	1/20 (5%)	17/20 (85%)	ALDH9A1,HSD17B10,DHRS2
L-carnitine Biosynthesis	9,45E-01	1/2 (50%)	0/2 (0%)	1/2 (50%)	ALDH9A1
Dolichol and Dolichyl Phosphate Biosynthesis	9,45E-01	1/2 (50%)	0/2 (0%)	1/2 (50%)	DOLK
Guanine and Guanosine Salvage I	9,45E-01	1/2 (50%)	0/2 (0%)	1/2 (50%)	PNP
Thiosulfate Disproportionation III (Rhodanese)	9,45E-01	1/2 (50%)	0/2 (0%)	1/2 (50%)	TST
Glycine Degradation (Creatine Biosynthesis)	9,45E-01	0/2 (0%)	1/2 (50%)	1/2 (50%)	GATM
Adenine and Adenosine Salvage I	9,45E-01	1/2 (50%)	0/2 (0%)	1/2 (50%)	PNP
Glutamate Dependent Acid Resistance	9,45E-01	0/2 (0%)	1/2 (50%)	1/2 (50%)	GAD1
Death Receptor Signaling	9,32E-01	6/84 (7%)	2/84 (2%)	76/84 (90%)	CASP10,CHUK,TNFRSF21,NFKBIB,PARP9,PARP14,BIRC3,CASP6
Chemokine Signaling	9,16E-01	3/58 (5%)	3/58 (5%)	52/58 (90%)	JUN,CXCL12,CALM1 (includes others),MAPK1,CAMK1D,CCL4
HIF1α Signaling	9,11E-01	3/85 (4%)	5/85 (6%)	77/85 (91%)	JUN,NAA10,PIK3R6,PIK3CD,MMP12,EDN1,MAPK1,MAPK7
Apoptosis Signaling	9,11E-01	7/85 (8%)	1/85 (1%)	77/85 (91%)	CASP10,CHUK,NFKBIB,MAPK1,AIFM1,BAK1,BIRC3,CASP6
Mitochondrial L-carnitine Shuttle Pathway	8,79E-01	2/11 (18%)	0/11 (0%)	9/11 (82%)	ACSL3,CPT1A
BER pathway	8,79E-01	2/11 (18%)	0/11 (0%)	9/11 (82%)	LIG3,PNKP
Telomerase Signaling	8,49E-01	5/88 (6%)	3/88 (3%)	80/88 (91%)	PIK3R6,PIK3CD,PPP2R4,PPP2CB,MAPK1,IL2RG,ETS2,PPP2CA
CXCR4 Signaling	8,19E-01	3/118 (3%)	7/118 (6%)	108/118 (92%)	JUN,CXCL12,GNA11,PIK3R6,PIK3CD,ADCY7,ELMO2,MAPK1,MYL6B,PAK4related to cee migration
Cleavage and Polyadenylation of Pre-mRNA	8,16E-01	2/12 (17%)	0/12 (0%)	10/12 (83%)	CSTF3,CPSF2
Adenosine Nucleotides Degradation II	8,16E-01	2/12 (17%)	0/12 (0%)	10/12 (83%)	ADA,PNP
T Cell Receptor Signaling	8,1E-01	5/90 (6%)	3/90 (3%)	82/90 (91%)	JUN,PIK3R6,PIK3CD,CHUK,CALM1 (includes others),MAPK1,SHB,VAV1
NADH Repair	7,82E-01	1/3 (33%)	0/3 (0%)	2/3 (67%)	APOA1BP
Thioredoxin Pathway	7,82E-01	1/3 (33%)	0/3 (0%)	2/3 (67%)	TXNRD1
Tetrahydrobiopterin Biosynthesis I	7,82E-01	1/3 (33%)	0/3 (0%)	2/3 (67%)	GCH1
Geranylgeranyldiphosphate Biosynthesis	7,82E-01	0/3 (0%)	1/3 (33%)	2/3 (67%)	FNTB
Tetrahydrobiopterin Biosynthesis II	7,82E-01	1/3 (33%)	0/3 (0%)	2/3 (67%)	GCH1
Isoleucine Degradation I	7,6E-01	1/13 (8%)	1/13 (8%)	11/13 (85%)	HSD17B10,HADHB
Colanic Acid Building Blocks Biosynthesis	7,6E-01	2/13 (15%)	0/13 (0%)	11/13 (85%)	TSTA3,GMPPB
Superpathway of Geranylgeranyldiphosphate Biosynthesis I (via Mevalonate)	7,6E-01	0/13 (0%)	2/13 (15%)	11/13 (85%)	FNTB,HADHB
3-phosphoinositide Biosynthesis	7,1E-01	7/125 (6%)	3/125 (2%)	115/125 (92%)	PIK3R6,PIK3CD,NUDT9,PPP2R4,PPP4C,PTPRO,NUDT11,NUDT5,MTMR6,ILKAP
Arsenate Detoxification I (Glutaredoxin)	6,69E-01	1/4 (25%)	0/4 (0%)	3/4 (75%)	PNP
Ceramide Biosynthesis	6,69E-01	0/4 (0%)	1/4 (25%)	3/4 (75%)	SPTLC1
Arginine Degradation VI (Arginase 2 Pathway)	6,69E-01	0/4 (0%)	1/4 (25%)	3/4 (75%)	ARG2
Glycerol Degradation I	6,69E-01	1/4 (25%)	0/4 (0%)	3/4 (75%)	GK5
Methylmalonyl Pathway	6,69E-01	1/4 (25%)	0/4 (0%)	3/4 (75%)	PCCB
Myo-inositol Biosynthesis	6,69E-01	0/4 (0%)	1/4 (25%)	3/4 (75%)	IMPAD1
Ceramide Degradation	6,69E-01	1/4 (25%)	0/4 (0%)	3/4 (75%)	ASAH1
Purine Nucleotides Degradation II (Aerobic)	6,63E-01	2/15 (13%)	0/15 (0%)	13/15 (87%)	ADA,PNP
JAK/Stat Signaling	6,49E-01	4/70 (6%)	2/70 (3%)	64/70 (91%)	JUN,MTOR,PIK3R6,PIK3CD,SOCS4,MAPK1
D-myo-inositol (1,4,5,6)-Tetrakisphosphate Biosynthesis	6,4E-01	6/100 (6%)	2/100 (2%)	92/100 (92%)	NUDT9,PPP2R4,PPP4C,PTPRO,NUDT11,NUDT5,MTMR6,ILKAP
D-myo-inositol (3,4,5,6)-tetrakisphosphate Biosynthesis	6,4E-01	6/100 (6%)	2/100 (2%)	92/100 (92%)	NUDT9,PPP2R4,PPP4C,PTPRO,NUDT11,NUDT5,MTMR6,ILKAP
3-phosphoinositide Degradation	6,39E-01	7/115 (6%)	2/115 (2%)	106/115 (92%)	NUDT9,MTMR14,PPP2R4,PPP4C,PTPRO,NUDT11,NUDT5,MTMR6,ILKAP
Pyridoxal 5'-phosphate Salvage Pathway	6,22E-01	2/57 (4%)	3/57 (5%)	52/57 (91%)	MAPK1,MAPK7,MAK,GRK6,PDXK
Valine Degradation I	6,21E-01	1/16 (6%)	1/16 (6%)	14/16 (88%)	HIBADH,HADHB
ERK/MAPK Signaling	6,18E-01	6/147 (4%)	5/147 (3%)	136/147 (93%)	PIK3R6,PIK3CD,PPP1R3C,SRF,PPP2R4,PPP2CB,MAPK1,PAK4,PPARG,ETS2,PPP2CA
PAK Signaling	5,96E-01	2/73 (3%)	4/73 (5%)	67/73 (92%)	PIK3R6,PIK3CD,NCK2,MAPK1,MYL6B,PAK4
Retinoic acid Mediated Apoptosis Signaling	5,94E-01	3/44 (7%)	1/44 (2%)	40/44 (91%)	PARP9,PARP14,DAP3,TNFRSF10D
Pentose Phosphate Pathway (Non-oxidative Branch)	5,85E-01	1/5 (20%)	0/5 (0%)	4/5 (80%)	TALDO1
Citrulline Biosynthesis	5,85E-01	0/5 (0%)	1/5 (20%)	4/5 (80%)	ARG2
Ketolysis	5,85E-01	0/5 (0%)	1/5 (20%)	4/5 (80%)	HADHB
2-oxobutanoate Degradation I	5,85E-01	1/5 (20%)	0/5 (0%)	4/5 (80%)	PCCB
Glycogen Biosynthesis II (from UDP-D-Glucose)	5,85E-01	0/5 (0%)	1/5 (20%)	4/5 (80%)	GYS1
Glutamate Degradation III (via 4-aminobutyrate)	5,85E-01	0/5 (0%)	1/5 (20%)	4/5 (80%)	GAD1
IL-15 Signaling	5,3E-01	2/62 (3%)	3/62 (5%)	57/62 (92%)	PIK3R6,PIK3CD,MAPK1,IL2RG,CXCL8
Acetyl-CoA Biosynthesis I (Pyruvate Dehydrogenase Complex)	5,18E-01	1/6 (17%)	0/6 (0%)	5/6 (83%)	PDHB
Glycogen Degradation II	5,18E-01	0/6 (0%)	1/6 (17%)	5/6 (83%)	PYGL
GDP-mannose Biosynthesis	5,18E-01	1/6 (17%)	0/6 (0%)	5/6 (83%)	GMPPB
D-myo-inositol-5-phosphate Metabolism	4,92E-01	6/111 (5%)	2/111 (2%)	103/111 (93%)	NUDT9,PPP2R4,PPP4C,PTPRO,NUDT11,NUDT5,MTMR6,ILKAP
IL-17 Signaling	4,81E-01	2/65 (3%)	3/65 (5%)	60/65 (92%)	JUN,PIK3R6,PIK3CD,MAPK1,CXCL8
IL-4 Signaling	4,66E-01	2/66 (3%)	3/66 (5%)	61/66 (92%)	HMGA1,MTOR,PIK3R6,PIK3CD,IL2RG
Glycogen Degradation III	4,63E-01	0/7 (0%)	1/7 (14%)	6/7 (86%)	PYGL
Methylglyoxal Degradation III	4,63E-01	0/7 (0%)	1/7 (14%)	6/7 (86%)	AKR7A2
mTOR Signaling	4,49E-01	8/163 (5%)	3/163 (2%)	152/163 (93%)	MTOR,PIK3R6,PIK3CD,PPP2R4,PPP2CB,MAPK1,TSC1,EIF3J,MAPKAP1,PRKAB2,PPP2CA
Regulation of eIF4 and p70S6K Signaling	4,37E-01	8/132 (6%)	1/132 (1%)	123/132 (93%)	MTOR,PIK3R6,PIK3CD,PPP2R4,PPP2CB,MAPK1,EIF2B2,EIF3J,PPP2CA
Fatty Acid Activation	4,18E-01	1/8 (13%)	0/8 (0%)	7/8 (88%)	ACSL3
NAD Phosphorylation and Dephosphorylation	4,18E-01	1/8 (13%)	0/8 (0%)	7/8 (88%)	ACP2
Stearate Biosynthesis I (Animals)	4,06E-01	2/23 (9%)	0/23 (0%)	21/23 (91%)	PPT1,ACSL3
Superpathway of Inositol Phosphate Compounds	4,02E-01	7/152 (5%)	3/152 (2%)	142/152 (93%)	PIK3R6,PIK3CD,NUDT9,PPP2R4,PPP4C,PTPRO,NUDT11,NUDT5,MTMR6,ILKAP
Mitotic Roles of Polo-Like Kinase	3,96E-01	4/55 (7%)	0/55 (0%)	51/55 (93%)	ANAPC4,PPP2R4,PPP2CB,PPP2CA
Leucine Degradation I	3,78E-01	0/9 (0%)	1/9 (11%)	8/9 (89%)	HMGCL
γ-linolenate Biosynthesis II (Animals)	3,44E-01	1/10 (10%)	0/10 (0%)	9/10 (90%)	ACSL3
tRNA Splicing	3,25E-01	2/27 (7%)	0/27 (0%)	25/27 (93%)	TSEN2,PDE6D
T Helper Cell Differentiation	3,18E-01	1/61 (2%)	3/61 (5%)	57/61 (93%)	GATA3,TGFBR2,IL2RG,IL23R
NF-κB Signaling	3,15E-01	4/146 (3%)	5/146 (3%)	137/146 (94%)	TGFBR2,PIK3R6,PIK3CD,CHUK,MYD88,TNFAIP3,NFKBIB,IL1R2,TNFRSF11A
Urate Biosynthesis/Inosine 5'-phosphate Degradation	3,15E-01	1/11 (9%)	0/11 (0%)	10/11 (91%)	PNP
STAT3 Pathway	3,06E-01	2/62 (3%)	2/62 (3%)	58/62 (94%)	TGFBR2,SOCS4,MAPK1,TNFRSF11A
Protein Kinase A Signaling	2,85E-01	6/288 (2%)	11/288 (4%)	271/288 (94%)	TGFB3,ANAPC4,CHUK,PYGL,CALM1 (includes others),ADCY7,PTPRO,MYL6B,AKAP12,TGFBR2,PPP1R3C,GYS1,NFKBIB,PDE6D,MAPK1,PTPRA,AKAP11
Integrin Signaling	2,82E-01	5/168 (3%)	5/168 (3%)	158/168 (94%)	PIK3R6,PIK3CD,CTTN,NCK2,MAPK1,WIPF1,PAK4,LIMS1,ARPC1B,ILKAP
DNA Double-Strand Break Repair by Non-Homologous End Joining	2,44E-01	1/14 (7%)	0/14 (0%)	13/14 (93%)	LIG3
CDP-diacylglycerol Biosynthesis I	2,44E-01	0/14 (0%)	1/14 (7%)	13/14 (93%)	GPAT4
Tryptophan Degradation X (Mammalian, via Tryptamine)	2,44E-01	1/14 (7%)	0/14 (0%)	13/14 (93%)	ALDH9A1
Ethanol Degradation IV	2,44E-01	1/14 (7%)	0/14 (0%)	13/14 (93%)	ALDH9A1
Granzyme B Signaling	2,09E-01	0/16 (0%)	1/16 (6%)	15/16 (94%)	NUMA1
Dopamine Degradation	2,09E-01	1/16 (6%)	0/16 (0%)	15/16 (94%)	ALDH9A1
NAD Salvage Pathway II	2,09E-01	1/16 (6%)	0/16 (0%)	15/16 (94%)	ACP2
D-myo-inositol (1,4,5)-trisphosphate Degradation	2,09E-01	0/16 (0%)	1/16 (6%)	15/16 (94%)	IMPAD1
Differential Regulation of Cytokine Production in Macrophages and T Helper Cells by IL-17A and IL-17F	1,93E-01	1/17 (6%)	0/17 (0%)	16/17 (94%)	CCL4
